# Supplementary material for: Optimization of Gelatin and Crosslinker Concentrations in a Gelatin/Alginate-Based Bioink with Potential Applications in a Simplified Skin Model
Source: Molecules. 2025 Feb 1;30(3):649. doi: 10.3390/molecules30030649 (PMC11820930; doi:10.3390/molecules30030649)
Supplement: Supplementary file 1 [file molecules-30-00649-s001.zip]

Archive with 1 entries (1 files):
- molecules-3385125-supplementary.pdf
